# Supplementary material for: Broadly Antiviral Activities of TAP1 through Activating the TBK1-IRF3-Mediated Type I Interferon Production
Source: Int J Mol Sci. 2021 Apr 28;22(9):4668. doi: 10.3390/ijms22094668 (PMC8125511; doi:10.3390/ijms22094668)
Supplement: Supplementary file 1 [file ijms-22-04668-s001.zip]

Archive with 1 entries (1 files):
- ijms-1113885-supplementary.pdf
